# Supplementary material for: NMR-Based Metabolomic Approach for Evaluation of the Harvesting Time and Cooking Characteristics of Different Cassava Genotypes
Source: Foods. 2022 Jun 3;11(11):1651. doi: 10.3390/foods11111651 (PMC9180251; doi:10.3390/foods11111651)
Supplement: Supplementary file 1 [file foods-11-01651-s001.zip]

Archive with 1 entries (1 files):
- foods-1741308-supplementary.pdf
